# Supplementary material for: Effect of Adjuvant Silodosin on Stone Clearance After Extracorporeal Shock Wave Lithotripsy for Renal Stones: A Randomised Controlled Trial
Source: J Clin Med. 2026 Mar 24;15(7):2471. doi: 10.3390/jcm15072471 (PMC13073546; doi:10.3390/jcm15072471)
Supplement: Supplementary file 1 [file jcm-15-02471-s001.zip]

Archive with 1 entries (1 files):
- jcm-4170803-supplementary.pdf
